# Supplementary material for: Evaluating Molecular Xenomonitoring as a Tool for Lymphatic Filariasis Surveillance in Samoa, 2018–2019
Source: Trop Med Infect Dis. 2022 Aug 22;7(8):203. doi: 10.3390/tropicalmed7080203 (PMC9414188; doi:10.3390/tropicalmed7080203)
Supplement: Supplementary file 1 [file tropicalmed-07-00203-s001.zip]

Archive with 1 entries (1 files):
- Tropicalmed-1846014 - supplementary updated-1.pdf
